# Supplementary material for: In-Bath 3D Printing of Anisotropic Shape-Memory Cryogels Functionalized with Bone-Bioactive Nanoparticles
Source: ACS Appl Mater Interfaces. 2024 Apr 9;16(15):18386–99. doi: 10.1021/acsami.3c18290 (PMC11040583; doi:10.1021/acsami.3c18290)
Supplement: Supplementary file 2 — am3c18290_si_002.zip [file am3c18290_si_002.zip]

Archive with 4 entries (4 files):
- Video SI1.mp4
- Video SI2.mp4
- Video SI3.mp4
- Video Si4.mp4
